# Supplementary material for: Coordinated responses of natural anticoagulants to allogeneic stem cell transplantation and acute GVHD – A longitudinal study
Source: PLoS One. 2017 Dec 22;12(12):e0190007. doi: 10.1371/journal.pone.0190007 (PMC5741247; doi:10.1371/journal.pone.0190007)
Supplement: S1 Table — Raw data related to measurements of natural anticoagulants in plasma of 30 SCT patients. The columns contain the following data: presence of acute GVHD (1 = aGVHD+, 0 = aGVHD-), type of donor (1 = unrelated donor, 0 = siblings), type of graft (1 = peripheral blood, 0 = bone marrow), protein C (PC) (7 time points), FVIII:C (7 time points),antithrombin (AT) (8 time points), soluble thrombomodulin (s-TM) activity (Act) (6 time points), s-TM antigen (Ag) (6 time points), protein S (PS) (7 time points), activated PC (APC) and protein C inhibitor complex (APC-PCI) (7 time points). (ZIP) [file pone.0190007.s001.zip › S1_Table.xlsx]

## Sheet: Sheet1
Subject ID #	aGVHD	Donor	Graft	PC (%)							FVIII:C (%)							AT (%)								s-TM Act (Seq mL-1)						s-TM Ag (Seq mL-1)						PS (%)							APC-PCI (µg L-1)
Subjects	1=aGVHD+	1=UD	1=PB	PC d-10	PC d-2	PC d+10	PC d+24	PC d+38	PC d+52	PC d+90	FVIII d-10	FVIII d-2	FVIII d+10	FVIII d+24	FVIII d+38	FVIII d+52	FVIII d+90	AT d-10	AT d-2	AT d+10	AT d+24	AT d+38	AT d+52	AT d+66	AT d+90	s-TM Act d-10	s-TM Act d-2	s-TM Act d+10	s-TM Act d+24	s-TM Act d+38	s-TM Act d+90	s-TM Ag d-10	s-TM Ag d-2	s-TM Ag d+10	s-TM Ag d+24	s-TM Ag d+38	s-TM Ag d+90	PS d-10	PS d-2	PS d+10	PS d+24	PS d+38	PS d+52	PS d+90	APC-PCI d-10	APC-PCI d-2	APC-PCI d+10	APC-PCI d+24	APC-PCI d+38
1	0	0	0	82	69	89	189	159	112	105	89	101	138	258	220	107	149	94	92	109	136	137	134		110	2.4	1.8	2	1.4	2.4	3.7	2.9	3.7	2.5	3.6	3.8	5.6	72	37	91	131	114	106	114	0.24	0.86	1.26		0.7
2	0	1	0	105	126	68	89	96	87	87	154	149	150	159	178	134	143	108	100	77	102	103	95	108	92	4.3	4.4	2.5	3.7	5.5	5.3	6.8	4	2.1	4.3	5.8	6.4	145	88	135	149	143	127	103		0.58	0.58	0.36	0.3
3	1	1	1	106	92	72	198	208	220	172	149	181	179	280	312	302	284	98	109	98	157	156	140	159	139	3.8	3.9	2.4	3.7	3.6	3.9	5.2	6.4	4.2	12	19.2	6.1	87	58	82	104	148	133	125	0.46		0.26	1.32	0.76
4	1	1	1	69	52	85	195	182	120	160	137	177	203	444	312	204	217	76	70	85	111	117	103	125	128	3.1	3.2	3.3	3.7	5.5	6.6	3.1	4.8	5.6	6.7	6.5	7.8	68	51	104	132	144	101	132	0.38	2.58	0.78	0.78	0.32
5	1	0	0	95	110	97	208	208	183	255	113	188	171	342	324	232	393	103	101	110	162	164	151	144	171	2.2	3.8	1.1	3.8	3.1	5	3.4	6.2	4	5.8	6.2	7.9	94	56	73	115	137	126	120	0.16	0.5	0.56	0.46	0.4
6	0	0	1	155	144	102	265	233	172	167	143	174	202	278	241	184	218	95	104	76	133	134	111	121	107	3.8	3.1	6.4	5.5	5.2	6.6	3.5	4.2	8.1	5.8	5.8	8.1	132	83	99	92	95	107	108	0.34	0.36	0.56	0.58	0.74
7	1	1	1	91	80	57	171	151	130	141	78	177	97	336	301	170	157	96	94	83	140	154	140	136	134	6.2	6.1	5.2	7.2	7.3	7.3	5	6.2	2.7	8.4	7.2	7.9	129	79	83	111	110	118	116	0.64		0.24	1.5	0.76
9	0	0	0	120	151	127	223	227	165	113	144	193	179	280	211	250	207	105	116	120	139	146	154	144	124	4.3	3.5	5.5	4.3	5.5	4.3	3.3	4.5	2.4	3.9	4.6	4.3	108	60	79	119	172	143	113	0.32	0.77	0.34	0.7	0.63
10	0	0	0	105	131	60	211	181	178	126	121	150	298	209	227	223	177	105	100	104	135	131	155	140	117	5.4	4.5	2.7	5.3	2.9	4.4	4.2	3.7	2.7	5.6	4.1	4.9	110	68	68	142	143	154	126	0.22	0.52	0.56	0.9	0.54
11	0	0	0	96	116	108	242	222	199	156	133	155	188	247	432	282	238	104	110	109	153	170	162	135	136	2.6	3.6	3.2	5.6	2.8	5.4	3.4	2.8	2	4	3.6	4.9	88	97	91	123	157	144	163	0.36	0.84	0.48	0.58	0.4
12	0	0	0	111	116	111	282	246	222	171	141	149	118	324	302	449	182	112	106	115	148	177	175	142	132	5.2	3.6	3.2	3.6	6.1	4	2.8	3.7	3.5	3.7	4.3	4	94	62	128	162	198	188	138	0.22	0.42	0.54	0.56	0.68
13	0	0	0	135	131	123	236	268	178	143	118	161	180	311	230	248	200	100	110	111	152	171	171	133	119	4.6	4.6	2.5	3.8	4.6	3.9	3.7	4.1	2.9	4.6	7	4.6	95	67	91	80	125	169	120	2.7	2.18	1.5	1.34	0.98
14	0	1	1	38	64	43	56	70	61		77	91	70	78	99	86		66	83	62	78	90	87			5.6	4.5	3.3	3.2	4.8		3.8	3.6	4	3.7	4.3		50	45	66	68	106	92		0.56	0.92	0.3	0.26	0.3
15	0	0	0	101	124	88	190	173	198	105	139	154	160	254	169	167	166	110	117	112	144	142	142	117	109	4.9	5.7	5.4	7	6.1	6.6	4.8	8	1.8	5.6	4.1	4.9	72	87	105	143	166	146	103	0.46	2	1.06	2	1.34
16	1	0	0	85	85	77	175	147	185	141	122	159	311	269	170	276	352	89	89	104	123	138	148	158	140	3.7	3.6	3	4.3	4.8	3.5	2.4	1.6	2.7	10.6	5.7	2.5	77	77	75	269	138	208	125	0.22	0.62	0.66	1.19	0.64
17	0	0	0	107	118	118	230	217	208	156	109	136	152	309	368	280	185	103	108	127	140	175	155	131	120	4.3	4.2	2.5	3.4	5	5.8	1.4	7.8	2	3	6.6	6.1	86	73	87	109	131	106	87	0.2	0.66	0.61	0.68	0.82
18	0	0	0	113	152	129	265	220	183	87	185	244	287	405	299	276	192	104	111	99	153	159	140	112	73	6.1	5	4.2	6.8	8.4	13.4	4.2	3.5	2.9	6.1	9.4	18.8	125	58	140	212	188	223	58	0.34	0.66	0.38	0.76	1.96
19	0	1	0	92	97	78	67	111	110	100	92	148	143	154	116	146	138	100	103	101	99	125	133	117	120	3.8	5.6	4	4.8	6	7.7	3.2	8.2	4.2	4	6.5	10.3	75	60	60	49	83	79	83	0.24	0.86	0.22	0.36	0.2
20	1	0	0	86	86	48	134	170		120	140	54	133	304	268	293	220	85	93	71	95	123	130	134	110	4.1	2.6	2.6	1.4	5	6	6	5.5	6.2	5.8	7.5	8.7	102	56	127	93	90		95	0.16	0.36	0.14	0.28	0.46
22	0	1	0	138	137	148	148	129	144	204	96	152	146	174	156	148	260	99	96	94	94	122	116	130	144	2.2	4.3	1.3	3.1	5.2	4.7	8.2	8	4.7	4.5	6	7.3	142	75	98	125	185	146	102	0.18	2.44	0.34	0.21
23	0	0	1	141	149	101	141	218	212	165	160	162	202	282	293	283	296	98	97	85	139	138	139	143	115	3.3	3.2	2.9	4.3	3.4	4.1	3.3	5.2	7.4	5.6	5.3	5.5	144	94	125	92	134	148	156		0.95	1.5	2.38	1.08
24	0	0	0	96	94	105	120	143	142	117	117	135	176	192	202	175	151	82	89	91	113	126	137	118	97	2.9	3.8	2	6.6		5.2	4.3	5.3	3.8	8.8		11.2	113	83	110	82	103	108	130	0.3	0.4	0.36	0.88
25	0	1	0	88	126	57	86	94	86	89	94	183	107	170	173	238	145	95	111	72	118	118	114	110	108	3	4	1	4.2	5.8	7.3	13	14.6	6.4	7.6	8.3	10.4	118	98	71	105	132	114	89	0.26	0.92	0.38	0.26	0.21
26	1	1	0	94	85	60	91	133	134	166	84	102	144	135	232	210	228	97	102	94	117	125	136	126	144	3.5		4.8	4.6	5.2	4.3	5.1		6.8	7.3	6.7	7.3	81	66	99	91	121	123	123	0.26		0.16	0.28	0.3
27	0	1	1	97	99	56	86	78	75	77	147	136	137	184	153	167	148	98	78	70	85	77	96	87	91	3.1	3.4	3.3	3.8	4.6	7.4	3.4	3.7	3.5	4.2	5.5	5.8	98	53	52	83	67	64	55	1.74	4.6	1.02	0.64	0.62
28	1	0	0	133	171	86	130	176	224	190	175	177	206	402	277	254	294	110	128	82	118	143	123	144	114	4.9	5.8	4.3	6	7.6	7.1	4.1	6.9	5.4	7.4	7.4	7.6	91	75	85	79	86	96	82	0.6	1.6	0.71	0.91	0.87
29	0	1	1	122	113	80	115	92	98	105	149	217	189	193	213	148	150	96	114	79	96	111	89	105	107	3.2	4.9	4.1	4.4	5.6	5.3	3.3	4.3	3.6	4.6	6.7	5.8	79	51	50	82	55	62	68	0.21	2.05	1.01	0.27	0.56
30	0	0	0		114	83	191	238	172	164	136	116	171	590	249	200	196	98	99	102	155	173	170	170	138	3.9	3.3	2.6	5	5.8	7.6	6.1	5.4	4.3	6.2	5.3	7.6	71	52	69	97	140	128	148	0.16	0.84	0.24	0.46	0.66
31	0	0	0	112	138	111	149		197	123	123	118	264	217		268	187	93	105	102	121		133	127	105	3.3	2.8	4.1	5.8		5.2	4.7	4	5.5	5.8		8.2	70	58	81	77		139	145	0.32	0.72	4.08	0.64	0.54
32	0	0	0	119	136	134	213	231	206	118	148	169	154	290	256	290	216	108	108	109	136	139	154	138	127	3.6	3.5	3.2	4.4	4.4	6.7	4.3	5.8	3.4	6.1	5.2	5.4	112	81	90	136		109	89	0.41	1.27	4.46	0.59	1.05
[truncated: 1 more columns]
